# Supplementary material for: Case Report: Disseminated leishmaniasis and rheumatoid arthritis: navigating a clinical conundrum
Source: Front Immunol. 2025 Jun 5;16:1599381. doi: 10.3389/fimmu.2025.1599381 (PMC12176833; doi:10.3389/fimmu.2025.1599381)
Supplement: Supplementary file 4 [file Table1.xlsx]

## Sheet: Sheet1
Variables	Units of measure	2021-11-08	2021-12-08	19/8/2021	20/8/2021	21/8/2021	27/8/2021	28/8/2021	31/8/2021	2021-02-09	15/10/2021	16/2/2022	15/2/2022	17/2/2022	2022-05-03	21/3/2022
PT INR	none	1.1	Not clinically indicated	Not clinically indicated	Not clinically indicated	Not clinically indicated	Not clinically indicated	1.07	1.08	Not clinically indicated	Not clinically indicated	Not clinically indicated	1.09	Not clinically indicated	Not clinically indicated	1.12
PTT ratio	none	1.7	Not clinically indicated	Not clinically indicated	Not clinically indicated	Not clinically indicated	Not clinically indicated	1.32	1.36	Not clinically indicated	Not clinically indicated	Not clinically indicated	1.28	Not clinically indicated	Not clinically indicated	1.25
Glucose	mg/dL	115	Not clinically indicated	Not clinically indicated	Not clinically indicated	Not clinically indicated	Not clinically indicated	Not clinically indicated	Not clinically indicated	Not clinically indicated	Not clinically indicated	Not clinically indicated	103	Not clinically indicated	Not clinically indicated	85
BUN	mg/dL	34	Not clinically indicated	Not clinically indicated	Not clinically indicated	Not clinically indicated	Not clinically indicated	34	Not clinically indicated	Not clinically indicated	Not clinically indicated	Not clinically indicated	56	Not clinically indicated	Not clinically indicated	56
sCR	mg/dL	0.9	Not clinically indicated	Not clinically indicated	Not clinically indicated	Not clinically indicated	Not clinically indicated	0.7	Not clinically indicated	Not clinically indicated	Not clinically indicated	Not clinically indicated	0.8	Not clinically indicated	0.7	1.26
eGFR	mL/min	90	Not clinically indicated	Not clinically indicated	Not clinically indicated	Not clinically indicated	Not clinically indicated	90	Not clinically indicated	Not clinically indicated	Not clinically indicated	Not clinically indicated	90	Not clinically indicated	111	67
Urate	mg/dL	3.2	Not clinically indicated	Not clinically indicated	Not clinically indicated	Not clinically indicated	Not clinically indicated	Not clinically indicated	Not clinically indicated	Not clinically indicated	Not clinically indicated	Not clinically indicated	4.9	Not clinically indicated	5	Not clinically indicated
Direct Bilirubin	mg/dL	2.07	Not clinically indicated	Not clinically indicated	Not clinically indicated	Not clinically indicated	Not clinically indicated	0.92	0.79	Not clinically indicated	0.3	Not clinically indicated	0.18	Not clinically indicated	Not clinically indicated	0.08
Indirect Bilirubin	mg/dL	1.27	Not clinically indicated	Not clinically indicated	Not clinically indicated	Not clinically indicated	Not clinically indicated	0.62	0.68	Not clinically indicated	0.25	Not clinically indicated	0.35	Not clinically indicated	Not clinically indicated	0.13
AST	U/L	109	Not clinically indicated	Not clinically indicated	Not clinically indicated	Not clinically indicated	Not clinically indicated	Not clinically indicated	Not clinically indicated	Not clinically indicated	28.1	Not clinically indicated	21	Not clinically indicated	Not clinically indicated	35
ALT	U/L	84	Not clinically indicated	Not clinically indicated	Not clinically indicated	Not clinically indicated	Not clinically indicated	Not clinically indicated	Not clinically indicated	Not clinically indicated	30.7	Not clinically indicated	29	Not clinically indicated	Not clinically indicated	51
GGT	U/L	128	Not clinically indicated	Not clinically indicated	Not clinically indicated	Not clinically indicated	Not clinically indicated	Not clinically indicated	226	Not clinically indicated	198	Not clinically indicated	149	Not clinically indicated	Not clinically indicated	115
ALP	U/L	123	Not clinically indicated	Not clinically indicated	Not clinically indicated	Not clinically indicated	Not clinically indicated	Not clinically indicated	173	Not clinically indicated	148	Not clinically indicated	125	Not clinically indicated	78	Not clinically indicated
Na	mmol/L	123	Not clinically indicated	Not clinically indicated	Not clinically indicated	132	Not clinically indicated	131	Not clinically indicated	Not clinically indicated	124	Not clinically indicated	134	Not clinically indicated	Not clinically indicated	142
K	mmol/L	4.2	Not clinically indicated	Not clinically indicated	Not clinically indicated	3.7	Not clinically indicated	4.1	Not clinically indicated	Not clinically indicated	Not clinically indicated	Not clinically indicated	4.17	Not clinically indicated	Not clinically indicated	4.2
Ca	mmol/L	3.75	Not clinically indicated	Not clinically indicated	Not clinically indicated	Not clinically indicated	Not clinically indicated	Not clinically indicated	Not clinically indicated	Not clinically indicated	Not clinically indicated	Not clinically indicated	3.98	Not clinically indicated	Not clinically indicated	8.1
Iron	mcg/dL	22	Not clinically indicated	Not clinically indicated	Not clinically indicated	Not clinically indicated	48	Not clinically indicated	Not clinically indicated	Not clinically indicated	Not clinically indicated	21.6	21.1	Not clinically indicated	Not clinically indicated	Not clinically indicated
Ferritin	ng/mL	Not clinically indicated	2859	Not clinically indicated	Not clinically indicated	Not clinically indicated	1262.5	Not clinically indicated	Not clinically indicated	Not clinically indicated	1669	522	Not clinically indicated	Not clinically indicated	291	Not clinically indicated
Transferrin	mcg/dL	Not clinically indicated	Not clinically indicated	Not clinically indicated	Not clinically indicated	Not clinically indicated	145	Not clinically indicated	Not clinically indicated	Not clinically indicated	Not clinically indicated	166	Not clinically indicated	Not clinically indicated	Not clinically indicated	Not clinically indicated
TOT Cholesterol	mg/dL	186	Not clinically indicated	Not clinically indicated	Not clinically indicated	Not clinically indicated	Not clinically indicated	Not clinically indicated	Not clinically indicated	Not clinically indicated	Not clinically indicated	Not clinically indicated	134	Not clinically indicated	119	Not clinically indicated
TGD	mg/dL	302	Not clinically indicated	Not clinically indicated	Not clinically indicated	Not clinically indicated	Not clinically indicated	Not clinically indicated	Not clinically indicated	Not clinically indicated	Not clinically indicated	Not clinically indicated	156	Not clinically indicated	153	Not clinically indicated
ESR (normalised to ULN= 20)	mm/h	60	Not clinically indicated	Not clinically indicated	Not clinically indicated	Not clinically indicated	Not clinically indicated	Not clinically indicated	47	Not clinically indicated	102	Not clinically indicated	93	Not clinically indicated	96	68
CRP (normalised to ULN= 5)	mg/dL	37.06	Not clinically indicated	Not clinically indicated	5.67	Not clinically indicated	Not clinically indicated	Not clinically indicated	5.33	Not clinically indicated	5.8	Not clinically indicated	10.6	Not clinically indicated	Not clinically indicated	27.2
Hb	g/dL	9	8.5	10.1	10.1	9.2	Not clinically indicated	9.3	10.3	10.4	10.3	Not clinically indicated	10.3	11.1	Not clinically indicated	9.2
Hct	%	26	24.7	30.3	30.4	28	Not clinically indicated	28.4	31.3	31.9	30.7	Not clinically indicated	31.5	34.5	Not clinically indicated	27.7
MCV	fL	80.5	79.7	84.2	84.4	84.3	Not clinically indicated	86.1	85.3	85.3	82.5	Not clinically indicated	78.2	77.7	Not clinically indicated	77.8
MCH	pg/cell	27.9	27.4	28.1	28.1	27.7	Not clinically indicated	28.2	28.1	27.8	27.7	Not clinically indicated	25.6	25	Not clinically indicated	25.8
PLT	cell x10^9/L	59	61	82	68	66	Not clinically indicated	68	74	90	104	Not clinically indicated	115	132	Not clinically indicated	136
WBC	cell x10^9/L	1.07	0.42	1.81	1.69	3.56	Not clinically indicated	3.09	5.19	6	1.31	Not clinically indicated	2.83	2.3	Not clinically indicated	2.55
Neu	cell x10^9/L	0.003	0.02	1.12	0.62	2.67	Not clinically indicated	2.11	4.19	4.94	0.57	Not clinically indicated	1.67	1.1	Not clinically indicated	1190
Lympho	cell x10^9/L	0.91	0.29	0.54	0.92	0.68	Not clinically indicated	0.77	0.78	0.76	0.46	Not clinically indicated	0.86	0.92	Not clinically indicated	1137
Mono	cell x10^9/L	0.13	0.11	0.15	0.15	0.21	Not clinically indicated	0.2	0.22	0.28	0.28	Not clinically indicated	0.29	0.28	Not clinically indicated	191
Eos	cell x10^9/L	0	0	0	0	0	Not clinically indicated	0	0	0	0	Not clinically indicated	0	0	Not clinically indicated	0
Bas	cell x10^9/L	0	0	0	0	0	Not clinically indicated	0.01	0	0.02	0	Not clinically indicated	0.01	0	Not clinically indicated	0
Total Protein	g/dL	7.6	Not clinically indicated	Not clinically indicated	Not clinically indicated	Not clinically indicated	Not clinically indicated	Not clinically indicated	Not clinically indicated	Not clinically indicated	8.8	Not clinically indicated	9.1	Not clinically indicated	Not clinically indicated	8.2
Albumin	%	2	Not clinically indicated	Not clinically indicated	Not clinically indicated	1.9	3.3	3	3.2	Not clinically indicated	3.24	Not clinically indicated	3	Not clinically indicated	3.7	3.2
Alpha1	%	5.1	Not clinically indicated	Not clinically indicated	Not clinically indicated	Not clinically indicated	Not clinically indicated	Not clinically indicated	Not clinically indicated	Not clinically indicated	3.76	Not clinically indicated	4.1	Not clinically indicated	3.6	3.8
Alpha 2	%	7.4	Not clinically indicated	Not clinically indicated	Not clinically indicated	Not clinically indicated	Not clinically indicated	Not clinically indicated	Not clinically indicated	Not clinically indicated	7.15	Not clinically indicated	6.7	Not clinically indicated	5.7	6.2
Beta 1	%	3.5	Not clinically indicated	Not clinically indicated	Not clinically indicated	Not clinically indicated	Not clinically indicated	Not clinically indicated	Not clinically indicated	Not clinically indicated	4.87	Not clinically indicated	3.6	Not clinically indicated	3.5	3.3
Beta 2	%	3.5	Not clinically indicated	Not clinically indicated	Not clinically indicated	Not clinically indicated	Not clinically indicated	Not clinically indicated	Not clinically indicated	Not clinically indicated	3.57	Not clinically indicated	2.7	Not clinically indicated	2.7	2.5
Gamma	%	45.2	Not clinically indicated	Not clinically indicated	Not clinically indicated	Not clinically indicated	Not clinically indicated	Not clinically indicated	Not clinically indicated	Not clinically indicated	43.79	Not clinically indicated	46.2	Not clinically indicated	47.4	45.4
A/G	none	0.55	Not clinically indicated	Not clinically indicated	Not clinically indicated	Not clinically indicated	Not clinically indicated	Not clinically indicated	Not clinically indicated	Not clinically indicated	0.58	Not clinically indicated	0.58	Not clinically indicated	0.59	0.63
Alpha 1	g/dL	0.4	Not clinically indicated	Not clinically indicated	Not clinically indicated	Not clinically indicated	Not clinically indicated	Not clinically indicated	Not clinically indicated	Not clinically indicated	0.3	Not clinically indicated	0.4	Not clinically indicated	0.36	0.31
Alpha 2	g/dL	0.6	Not clinically indicated	Not clinically indicated	Not clinically indicated	Not clinically indicated	Not clinically indicated	Not clinically indicated	Not clinically indicated	Not clinically indicated	0.58	Not clinically indicated	0.6	Not clinically indicated	0.57	0.51
Beta 1	g/dL	0.3	Not clinically indicated	Not clinically indicated	Not clinically indicated	Not clinically indicated	Not clinically indicated	Not clinically indicated	Not clinically indicated	Not clinically indicated	0.39	Not clinically indicated	0.3	Not clinically indicated	0.35	0.27
Beta 2	g/dL	0.3	Not clinically indicated	Not clinically indicated	Not clinically indicated	Not clinically indicated	Not clinically indicated	Not clinically indicated	Not clinically indicated	Not clinically indicated	0.29	Not clinically indicated	0.2	Not clinically indicated	0.27	0.21
Gamma	g/dL	3.4	Not clinically indicated	Not clinically indicated	Not clinically indicated	Not clinically indicated	Not clinically indicated	Not clinically indicated	Not clinically indicated	Not clinically indicated	3.54	Not clinically indicated	4.2	Not clinically indicated	4.74	3.72
Monoclonal component	g/dL	9.6	Not clinically indicated	Not clinically indicated	Not clinically indicated	Not clinically indicated	Not clinically indicated	Not clinically indicated	Not clinically indicated	Not clinically indicated	Not clinically indicated	Not clinically indicated	12.9	Not clinically indicated	0	Not clinically indicated
IgG	mg/dL	4215	Not clinically indicated	Not clinically indicated	Not clinically indicated	Not clinically indicated	2981	Not clinically indicated	Not clinically indicated	Not clinically indicated	3934	Not clinically indicated	4856	Not clinically indicated	Not clinically indicated	Not clinically indicated
IgA	mg/dL	233	Not clinically indicated	Not clinically indicated	Not clinically indicated	Not clinically indicated	229	Not clinically indicated	Not clinically indicated	Not clinically indicated	Not clinically indicated	Not clinically indicated	152.1	Not clinically indicated	Not clinically indicated	Not clinically indicated
IgM	mg/dL	137	Not clinically indicated	Not clinically indicated	Not clinically indicated	Not clinically indicated	115	Not clinically indicated	Not clinically indicated	Not clinically indicated	Not clinically indicated	Not clinically indicated	128.6	Not clinically indicated	Not clinically indicated	Not clinically indicated
Alpha1 AT	mg/dL	Not clinically indicated	231	Not clinically indicated	Not clinically indicated	Not clinically indicated	Not clinically indicated	Not clinically indicated	Not clinically indicated	Not clinically indicated	Not clinically indicated	Not clinically indicated	Not clinically indicated	Not clinically indicated	Not clinically indicated	Not clinically indicated
Ceruloplasmin	mg/dL	Not clinically indicated	67.7	Not clinically indicated	Not clinically indicated	Not clinically indicated	Not clinically indicated	Not clinically indicated	Not clinically indicated	Not clinically indicated	Not clinically indicated	Not clinically indicated	Not clinically indicated	Not clinically indicated	Not clinically indicated	Not clinically indicated
Beta2 microglobulin	mg/L	Not clinically indicated	4.63	Not clinically indicated	Not clinically indicated	5.24	Not clinically indicated	5.83	Not clinically indicated	Not clinically indicated	Not clinically indicated	5.47	Not clinically indicated	Not clinically indicated	Not clinically indicated	Not clinically indicated
CA19.9	U/mL	Not clinically indicated	47.3	Not clinically indicated	Not clinically indicated	Not clinically indicated	Not clinically indicated	Not clinically indicated	Not clinically indicated	Not clinically indicated	Not clinically indicated	Not clinically indicated	Not clinically indicated	Not clinically indicated	Not clinically indicated	Not clinically indicated
CEA	ng/mL	Not clinically indicated	2.17	Not clinically indicated	Not clinically indicated	Not clinically indicated	Not clinically indicated	Not clinically indicated	Not clinically indicated	Not clinically indicated	Not clinically indicated	Not clinically indicated	Not clinically indicated	Not clinically indicated	Not clinically indicated	Not clinically indicated
Copper	mcg/dL	Not clinically indicated	147	Not clinically indicated	Not clinically indicated	Not clinically indicated	Not clinically indicated	Not clinically indicated	Not clinically indicated	Not clinically indicated	Not clinically indicated	Not clinically indicated	Not clinically indicated	Not clinically indicated	Not clinically indicated	146
TSH	mUI/L	Not clinically indicated	1.77	Not clinically indicated	Not clinically indicated	Not clinically indicated	Not clinically indicated	Not clinically indicated	Not clinically indicated	Not clinically indicated	Not clinically indicated	Not clinically indicated	Not clinically indicated	Not clinically indicated	Not clinically indicated	Not clinically indicated
IgG1	g/L	Not clinically indicated	13.9	Not clinically indicated	Not clinically indicated	Not clinically indicated	Not clinically indicated	Not clinically indicated	Not clinically indicated	Not clinically indicated	Not clinically indicated	Not clinically indicated	Not clinically indicated	Not clinically indicated	Not clinically indicated	Not clinically indicated
IgG2	g/L	Not clinically indicated	2.29	Not clinically indicated	Not clinically indicated	Not clinically indicated	Not clinically indicated	Not clinically indicated	Not clinically indicated	Not clinically indicated	Not clinically indicated	Not clinically indicated	Not clinically indicated	Not clinically indicated	Not clinically indicated	Not clinically indicated
IgG3	g/L	Not clinically indicated	1.52	Not clinically indicated	Not clinically indicated	Not clinically indicated	Not clinically indicated	Not clinically indicated	Not clinically indicated	Not clinically indicated	Not clinically indicated	Not clinically indicated	Not clinically indicated	Not clinically indicated	Not clinically indicated	Not clinically indicated
IgG4	g/L	Not clinically indicated	0.175	Not clinically indicated	Not clinically indicated	Not clinically indicated	Not clinically indicated	Not clinically indicated	Not clinically indicated	Not clinically indicated	Not clinically indicated	Not clinically indicated	Not clinically indicated	Not clinically indicated	Not clinically indicated	Not clinically indicated
Folate	ng/mL	Not clinically indicated	6.9	Not clinically indicated	Not clinically indicated	Not clinically indicated	Not clinically indicated	Not clinically indicated	Not clinically indicated	Not clinically indicated	Not clinically indicated	Not clinically indicated	Not clinically indicated	Not clinically indicated	Not clinically indicated	Not clinically indicated
B12	pg/mL	Not clinically indicated	587	Not clinically indicated	Not clinically indicated	Not clinically indicated	Not clinically indicated	Not clinically indicated	Not clinically indicated	Not clinically indicated	Not clinically indicated	Not clinically indicated	Not clinically indicated	Not clinically indicated	Not clinically indicated	Not clinically indicated
LDH	U/L	Not clinically indicated	477	Not clinically indicated	Not clinically indicated	405	Not clinically indicated	372	Not clinically indicated	Not clinically indicated	Not clinically indicated	Not clinically indicated	Not clinically indicated	Not clinically indicated	Not clinically indicated	Not clinically indicated
